# Supplementary material for: Longitudinal Monitoring of Intra-Tumoural Heterogeneity Using Optical Barcoding of Patient-Derived Colorectal Tumour Models
Source: Cancers (Basel). 2022 Jan 24;14(3):581. doi: 10.3390/cancers14030581 (PMC8833441; doi:10.3390/cancers14030581)
Supplement: Supplementary file 1 [file cancers-14-00581-s001.zip]

Archive with 1 entries (1 files):
- cancers-1543884-supplementary.pdf
